# Supplementary material for: Machine Learning Coronary Artery Disease Prediction Based on Imaging and Non-Imaging Data
Source: Diagnostics (Basel). 2022 Jun 14;12(6):1466. doi: 10.3390/diagnostics12061466 (PMC9221964; doi:10.3390/diagnostics12061466)
Supplement: Supplementary file 1 [file diagnostics-12-01466-s001.zip]

Archive with 1 entries (1 files):
- diagnostics-1706701-supplementary.pdf
